# Supplementary material for: Gold Standard Cholera Diagnostics Are Tarnished by Lytic Bacteriophage and Antibiotics
Source: J Clin Microbiol. 2020 Aug 24;58(9):e00412-20. doi: 10.1128/JCM.00412-20 (PMC7448619; doi:10.1128/JCM.00412-20)
Supplement: Supplemental file 2 [file JCM.00412-20-sd001.csv]

Record	RDT.result	RDT.positive	nlqPCR.tcpA.set1.positive	nlqPCR.tcpA.set2.positive	qpcr.tcpA.set1	qpcr.tcpA.set1.positive	culture.random	culture.positive	icp1.positive	icp2.positive	ompw.positive	stool.azithro.positive	microscopy.positive
1	Negative	N	N	N	35.1	N	Y	N	NA	NA	NA	NA	NA
2	Negative	N	N	N	36.66	N	N	N	NA	NA	NA	NA	NA
3	Negative	N	N	N	37.04	N	Y	N	N	N	NA	NA	NA
4	Negative	N	N	N	40.14	N	Y	N	N	N	N	NA	NA
5	Negative	N	N	N	NonDetect	N	Y	N	NA	NA	NA	NA	NA
6	Negative	N	N	N	36.8	N	N	N	NA	NA	NA	NA	NA
7	Negative	N	N	N	32.96	N	Y	N	N	N	N	NA	NA
8	Negative	N	NA	NA	NA	NA	NA	NA	NA	NA	NA	NA	NA
9	Negative	N	N	N	34.41	N	Y	N	N	N	NA	NA	NA
10	Negative	N	NA	NA	40.32	N	Y	N	N	N	NA	NA	NA
11	Negative	N	N	N	38.9	N	Y	N	NA	NA	NA	NA	NA
12	Negative	N	N	N	36.5	N	Y	N	N	N	NA	NA	NA
13	Negative	N	NA	NA	NA	NA	NA	NA	NA	NA	NA	NA	NA
14	Negative	N	NA	NA	NA	NA	NA	NA	NA	NA	NA	NA	NA
15	Negative	N	N	N	36.21	N	NA	NA	NA	NA	NA	NA	NA
16	Negative	N	NA	NA	NA	NA	NA	NA	NA	NA	NA	NA	NA
17	Negative	N	N	N	37.96	N	NA	NA	NA	NA	NA	NA	NA
18	Negative	N	N	N	37.69	N	NA	NA	N	N	NA	NA	NA
19	Negative	N	N	N	38.2	N	NA	NA	NA	NA	NA	NA	NA
20	Negative	N	N	N	31.91	N	NA	NA	NA	NA	NA	NA	NA
21	Negative	N	N	N	37.52	N	NA	NA	N	N	NA	NA	NA
22	NA	NA	NA	NA	NA	NA	NA	NA	NA	NA	NA	NA	NA
23	Negative	N	N	N	34.5	N	NA	NA	NA	NA	NA	NA	NA
24	Negative	N	N	N	38.37	N	Y	N	NA	NA	NA	NA	NA
25	Negative	N	N	N	38.02	N	NA	NA	N	N	NA	NA	NA
26	NA	NA	NA	NA	NA	NA	NA	NA	NA	NA	NA	NA	NA
27	Negative	N	NA	NA	NA	NA	NA	NA	NA	NA	NA	NA	NA
28	Negative	N	Y	Y	24.31	Y	NA	NA	N	N	Y	N	N
29	Negative	N	N	N	38.23	N	Y	N	N	N	NA	NA	NA
30	Negative	N	N	N	39.09	N	Y	N	NA	NA	NA	NA	NA
31	NA	NA	NA	NA	NA	NA	NA	NA	NA	NA	NA	NA	NA
32	O1	Y	Y	Y	37.36	N	NA	NA	Y	N	Y	N	Y
33	Negative	N	N	N	39.4	N	Y	N	NA	NA	NA	NA	NA
34	Negative	N	N	N	38.87	N	Y	N	NA	NA	NA	NA	NA
35	Negative	N	N	N	30.64	N	NA	NA	N	N	NA	NA	NA
36	Negative	N	N	N	31.08	N	NA	NA	NA	NA	NA	NA	NA
37	Negative	N	Y	Y	28.55	Y	NA	NA	N	N	Y	N	N
38	Negative	N	Y	Y	29.49	N	Y	N	N	N	Y	N	N
39	Negative	N	N	N	37.36	N	Y	N	NA	NA	NA	NA	NA
40	Negative	N	N	N	40.27	N	NA	NA	NA	NA	NA	NA	NA
41	Negative	N	N	N	39.25	N	NA	NA	N	N	NA	NA	NA
42	Negative	N	N	N	37.79	N	NA	NA	NA	NA	NA	NA	NA
43	Negative	N	N	N	37.12	N	Y	N	NA	NA	NA	NA	NA
44	Negative	N	N	N	34.71	N	Y	N	NA	NA	NA	NA	NA
45	Negative	N	N	N	34.7	N	Y	Y	N	N	NA	N	Y
46	Negative	N	NA	NA	NA	NA	Y	N	NA	NA	NA	NA	NA
47	Negative	N	Y	Y	30.63	N	Y	N	N	N	Y	N	N
48	Negative	N	Y	Y	27.09	Y	Y	N	N	N	Y	Y	NA
49	Negative	N	Y	N	31.55	N	Y	N	Y	N	Y	Y	N
50	Negative	N	N	N	35.33	N	Y	N	NA	NA	NA	NA	NA
51	Negative	N	N	N	36.17	N	NA	NA	N	N	NA	NA	NA
52	Negative	N	N	N	38.07	N	Y	N	NA	NA	NA	NA	NA
53	Negative	N	N	N	37.32	N	Y	N	NA	NA	NA	NA	NA
54	Negative	N	N	N	39.22	N	NA	NA	NA	NA	NA	NA	NA
55	Negative	N	N	N	38.1	N	NA	NA	NA	NA	NA	NA	NA
56	O1	Y	Y	Y	28.85	Y	N	N	N	N	Y	N	N
57	Negative	N	N	N	37.16	N	NA	NA	N	N	NA	NA	NA
58	Negative	N	N	N	NonDetect	N	NA	NA	N	N	NA	NA	NA
59	Negative	N	N	N	37.69	N	NA	NA	NA	NA	NA	NA	NA
60	Negative	N	N	N	37.98	N	Y	N	NA	NA	NA	NA	NA
61	Negative	N	N	N	37.55	N	Y	N	NA	NA	NA	NA	NA
62	Negative	N	N	N	37.48	N	Y	N	N	N	NA	NA	NA
63	Negative	N	N	N	35.72	N	Y	N	NA	NA	NA	NA	NA
64	Negative	N	N	N	38.09	N	NA	NA	NA	NA	NA	NA	NA
65	Negative	N	N	N	30.27	N	NA	NA	NA	NA	NA	NA	NA
66	Negative	N	Y	Y	26.79	Y	Y	N	N	N	Y	Y	Y
67	Negative	N	N	N	NonDetect	N	Y	N	NA	NA	NA	NA	NA
68	Negative	N	N	N	NonDetect	N	Y	N	NA	NA	NA	NA	NA
69	Negative	N	N	N	38.28	N	NA	NA	NA	NA	NA	NA	NA
70	Negative	N	N	N	36.74	N	Y	N	NA	NA	NA	NA	NA
71	O1	Y	Y	Y	26.22	Y	Y	Y	N	N	Y	N	Y
72	Negative	N	Y	Y	36.74	N	NA	NA	Y	N	N	N	N
73	Negative	N	N	N	37.38	N	NA	NA	NA	NA	NA	NA	NA
74	Negative	N	N	N	38.08	N	NA	NA	NA	NA	NA	NA	NA
75	Negative	N	N	N	38.58	N	NA	NA	NA	NA	NA	NA	NA
76	Negative	N	N	N	31.52	N	Y	N	NA	NA	NA	NA	NA
77	Negative	N	N	N	38.74	N	Y	N	NA	NA	NA	NA	NA
78	Negative	N	N	N	37.99	N	NA	NA	NA	NA	NA	NA	NA
79	Negative	N	N	N	38	N	NA	NA	NA	NA	NA	NA	NA
80	Negative	N	N	N	36.55	N	NA	NA	N	N	NA	NA	NA
81	Negative	N	N	N	38.48	N	NA	NA	NA	NA	NA	NA	NA
82	Negative	N	N	N	37.46	N	NA	NA	NA	NA	NA	NA	NA
83	Negative	N	Y	Y	24.56	Y	Y	Y	N	N	Y	N	Y
84	Negative	N	N	N	36.51	N	Y	N	NA	NA	NA	NA	NA
85	Negative	N	Y	Y	28.11	Y	NA	NA	N	N	Y	N	Y
86	Negative	N	N	N	NonDetect	N	NA	NA	NA	NA	NA	NA	NA
87	Negative	N	N	N	37.09	N	NA	NA	NA	NA	NA	NA	NA
88	Negative	N	N	N	37.18	N	NA	NA	NA	NA	NA	NA	NA
89	Negative	N	Y	Y	28.26	Y	Y	N	N	N	Y	N	N
90	Negative	N	N	N	34.03	N	Y	N	N	N	N	NA	NA
91	Negative	N	N	N	38.4	N	NA	NA	NA	NA	NA	NA	NA
92	Negative	N	N	N	38.04	N	Y	N	NA	NA	NA	NA	NA
93	Negative	N	Y	Y	27.35	Y	Y	N	N	N	NA	Y	Y
94	Negative	N	N	N	36.87	N	Y	N	NA	NA	NA	NA	NA
95	Negative	N	N	N	37.43	N	NA	NA	NA	NA	NA	NA	NA
96	Negative	N	N	N	37.92	N	NA	NA	NA	NA	NA	NA	NA
97	Negative	N	N	N	40.31	N	NA	NA	N	N	NA	NA	NA
98	Negative	N	Y	N	33.63	N	NA	NA	N	N	Y	N	Y
99	Negative	N	Y	Y	27.39	Y	NA	NA	N	N	Y	N	Y
100	Negative	N	Y	Y	21.08	Y	NA	NA	N	N	Y	N	Y
101	O1	Y	Y	Y	24.14	Y	Y	Y	N	N	NA	N	Y
102	Negative	N	N	N	34.14	N	Y	N	NA	NA	NA	NA	NA
103	Negative	N	Y	Y	30.29	N	NA	NA	N	N	Y	Y	N
104	Negative	N	Y	Y	30.58	N	NA	NA	N	N	N	Y	NA
105	Negative	N	N	N	34.72	N	NA	NA	NA	NA	NA	NA	NA
106	Negative	N	N	N	36.27	N	Y	N	NA	NA	NA	NA	NA
107	Negative	N	N	N	36.13	N	Y	N	N	N	NA	NA	NA
108	Negative	N	N	N	35.31	N	Y	N	NA	NA	NA	NA	NA
109	Negative	N	N	Y	31.63	N	Y	N	N	N	NA	Y	N
110	Negative	N	N	N	34.61	N	NA	NA	NA	NA	NA	NA	NA
111	Negative	N	N	N	34.85	N	NA	NA	NA	NA	NA	NA	NA
112	Negative	N	N	N	37.35	N	Y	N	NA	NA	NA	NA	NA
113	Negative	N	N	N	34.31	N	NA	NA	NA	NA	NA	NA	NA
114	Negative	N	N	N	33.56	N	NA	NA	NA	NA	NA	NA	NA
115	Negative	N	N	N	35.03	N	NA	NA	N	N	NA	NA	NA
116	Negative	N	N	Y	34.51	N	NA	NA	N	N	NA	Y	N
117	Negative	N	N	N	33.85	N	NA	NA	NA	NA	NA	NA	NA
118	Negative	N	N	N	34.9	N	NA	NA	N	N	NA	NA	NA
119	Negative	N	N	N	35.64	N	NA	NA	NA	NA	NA	NA	NA
120	Negative	N	N	N	35.51	N	NA	NA	NA	NA	NA	NA	NA
121	Negative	N	N	N	34.31	N	NA	NA	NA	NA	NA	NA	NA
122	Negative	N	N	N	33.69	N	NA	NA	NA	NA	NA	NA	NA
123	Negative	N	N	N	34.52	N	NA	NA	NA	NA	NA	NA	NA
124	Negative	N	N	N	33.55	N	NA	NA	NA	NA	NA	NA	NA
125	Negative	N	N	N	33.16	N	NA	NA	NA	NA	NA	NA	NA
126	Negative	N	N	N	33.87	N	NA	NA	N	N	NA	NA	NA
127	NA	NA	N	N	34.56	N	NA	NA	NA	NA	NA	NA	NA
128	Negative	N	N	N	32.74	N	NA	NA	NA	NA	NA	NA	NA
129	Negative	N	N	N	35.13	N	NA	NA	NA	NA	NA	NA	NA
130	Negative	N	N	N	34.62	N	NA	NA	N	N	NA	NA	NA
131	Negative	N	N	N	33.97	N	NA	NA	NA	NA	NA	NA	NA
132	Negative	N	N	N	34.66	N	NA	NA	NA	NA	NA	NA	NA
133	Negative	N	N	N	34.79	N	NA	NA	NA	NA	NA	NA	NA
134	Negative	N	N	N	33.78	N	NA	NA	NA	NA	NA	NA	NA
135	Negative	N	Y	Y	32	N	NA	NA	N	N	Y	N	N
136	Negative	N	N	N	34.32	N	Y	N	N	N	NA	NA	NA
137	Negative	N	N	N	34.48	N	Y	N	NA	NA	NA	NA	NA
138	Negative	N	N	N	34.65	N	NA	NA	NA	NA	NA	NA	NA
139	Negative	N	N	N	34.97	N	NA	NA	NA	NA	NA	NA	NA
140	Negative	N	Y	Y	26.54	Y	Y	Y	N	N	Y	N	N
141	Negative	N	N	N	34.34	N	Y	Y	N	N	NA	N	N
142	Negative	N	N	N	34.19	N	NA	NA	NA	NA	NA	NA	NA
143	O1	Y	Y	Y	18.03	Y	N	Y	N	N	NA	N	NA
144	Negative	N	N	N	34.98	N	Y	Y	Y	N	N	N	Y
145	Negative	N	N	N	34.48	N	Y	N	NA	NA	NA	NA	NA
146	Negative	N	Y	Y	27.1	Y	Y	Y	N	N	Y	N	N
147	NA	NA	NA	NA	NA	NA	NA	NA	NA	NA	NA	NA	NA
148	NA	NA	NA	NA	NA	NA	NA	NA	NA	NA	NA	NA	NA
149	Negative	N	N	N	33.8	N	Y	N	NA	NA	NA	NA	NA
150	Negative	N	N	N	34.34	N	Y	N	NA	NA	NA	NA	NA
151	Negative	N	N	N	34.98	N	NA	NA	N	N	NA	NA	NA
152	Negative	N	N	N	34.55	N	Y	N	N	N	NA	NA	NA
153	O139	N	N	N	34.57	N	Y	N	NA	NA	NA	NA	NA
154	Negative	N	N	N	33.59	N	NA	NA	NA	NA	NA	NA	NA
155	Negative	N	N	Y	31.99	N	Y	N	N	N	NA	Y	N
156	Negative	N	N	N	34.88	N	Y	N	NA	NA	NA	NA	NA
157	Negative	N	N	N	34.65	N	NA	NA	NA	NA	NA	NA	NA
158	Negative	N	N	N	33.15	N	Y	N	N	N	NA	NA	NA
159	Negative	N	N	N	34.85	N	Y	N	N	N	N	NA	NA
160	Negative	N	N	N	34.54	N	Y	N	NA	NA	NA	NA	NA
161	NA	NA	NA	NA	NA	NA	NA	NA	NA	NA	NA	NA	NA
162	Negative	N	N	Y	34.78	N	Y	N	N	N	NA	N	N
163	O1	Y	Y	Y	18.3	Y	Y	Y	N	N	NA	N	Y
164	Negative	N	N	N	35.2	N	Y	N	N	N	NA	NA	NA
165	Negative	N	N	N	35.61	N	Y	N	N	N	NA	NA	NA
166	O1	Y	Y	Y	25.05	Y	Y	Y	N	N	NA	N	Y
167	Negative	N	Y	Y	27.26	Y	NA	NA	N	N	Y	N	N
168	Negative	N	N	N	35.23	N	NA	NA	NA	NA	NA	NA	NA
169	Negative	N	N	N	34.04	N	NA	NA	NA	NA	NA	NA	NA
170	Negative	N	N	N	34.44	N	NA	NA	N	N	NA	NA	NA
171	Negative	N	N	N	35.93	N	NA	NA	NA	NA	NA	NA	NA
172	Negative	N	N	N	36.23	N	NA	NA	NA	NA	NA	NA	NA
173	Negative	N	N	N	34.35	N	Y	N	NA	NA	NA	NA	NA
174	Negative	N	N	N	33.51	N	Y	N	NA	NA	NA	NA	NA
175	Negative	N	N	N	34.55	N	Y	N	NA	NA	NA	NA	NA
176	Negative	N	N	N	33.48	N	Y	N	NA	NA	NA	NA	NA
177	Negative	N	N	N	35.12	N	Y	N	NA	NA	NA	NA	NA
178	Negative	N	N	N	34.51	N	NA	NA	NA	NA	NA	NA	NA
179	Negative	N	N	N	34.51	N	Y	N	NA	NA	NA	NA	NA
180	Negative	N	N	N	34.79	N	Y	N	NA	NA	NA	NA	NA
181	Negative	N	N	N	33.89	N	Y	N	NA	NA	NA	NA	NA
182	Negative	N	N	N	33.41	N	Y	N	NA	NA	NA	NA	NA
183	Negative	N	N	N	35.38	N	Y	N	NA	NA	NA	NA	NA
184	Negative	N	N	N	34.64	N	Y	N	N	N	NA	NA	NA
185	Negative	N	N	N	33.68	N	Y	N	NA	NA	NA	NA	NA
186	Negative	N	N	N	34.56	N	NA	NA	NA	NA	NA	NA	NA
187	Negative	N	N	N	32.85	N	Y	N	NA	NA	NA	NA	NA
188	Negative	N	N	N	34.09	N	Y	N	N	N	NA	NA	NA
189	Negative	N	N	N	34.62	N	NA	NA	NA	NA	NA	NA	NA
190	Negative	N	N	N	35.21	N	NA	NA	NA	NA	NA	NA	NA
191	O1	Y	Y	Y	22.53	Y	N	N	N	N	NA	N	Y
192	Negative	N	N	N	35.37	N	Y	N	NA	NA	NA	NA	NA
193	Negative	N	N	N	34.11	N	Y	N	NA	NA	NA	NA	NA
194	Negative	N	N	N	33.65	N	Y	N	NA	NA	NA	NA	NA
195	Negative	N	N	N	34.08	N	Y	N	NA	NA	NA	NA	NA
196	Negative	N	N	N	34.77	N	NA	NA	NA	NA	NA	NA	NA
197	Negative	N	N	N	34.52	N	NA	NA	NA	NA	NA	NA	NA
198	Negative	N	N	N	34.8	N	NA	NA	NA	NA	NA	NA	NA
199	Negative	N	N	N	33.82	N	Y	N	N	N	N	NA	NA
200	Negative	N	N	N	34.05	N	Y	N	NA	NA	NA	NA	NA
201	Negative	N	N	N	34.88	N	NA	NA	NA	NA	NA	NA	NA
202	Negative	N	N	N	33.69	N	NA	NA	NA	NA	NA	NA	NA
203	Negative	N	Y	Y	28.18	Y	NA	NA	N	N	Y	Y	N
204	Negative	N	N	N	33.07	N	Y	N	NA	NA	NA	NA	NA
205	Negative	N	N	N	33.24	N	Y	N	NA	NA	NA	NA	NA
206	Negative	N	N	N	34.05	N	Y	N	NA	NA	NA	NA	NA
207	Negative	N	N	N	33.81	N	Y	N	NA	NA	NA	NA	NA
208	Negative	N	N	N	33.53	N	Y	N	N	N	NA	NA	NA
209	Negative	N	N	N	34.59	N	Y	N	N	N	N	NA	NA
210	Negative	N	N	N	30.32	N	NA	NA	NA	NA	NA	NA	NA
211	Negative	N	N	N	34.9	N	NA	NA	NA	NA	NA	NA	NA
212	Negative	N	N	N	34.91	N	Y	N	NA	NA	NA	NA	NA
213	Negative	N	N	N	33.99	N	Y	N	NA	NA	NA	NA	NA
214	Negative	N	N	N	33.96	N	Y	N	NA	NA	NA	NA	NA
215	Negative	N	N	N	34.78	N	Y	N	NA	NA	NA	NA	NA
216	Negative	N	N	N	33.76	N	Y	N	NA	NA	NA	NA	NA
217	Negative	N	N	N	33.19	N	Y	N	NA	NA	NA	NA	NA
218	Negative	N	N	N	33.47	N	Y	N	NA	NA	NA	NA	NA
219	Negative	N	N	N	32.87	N	NA	NA	NA	NA	NA	NA	NA
220	Negative	N	N	N	33.56	N	Y	N	N	N	NA	NA	NA
221	Negative	N	N	N	33.82	N	Y	N	NA	NA	NA	NA	NA
222	Negative	N	N	N	33.5	N	NA	NA	NA	NA	NA	NA	NA
223	Negative	N	N	N	33.71	N	Y	N	N	N	NA	NA	NA
224	Negative	N	N	N	34.56	N	Y	N	NA	NA	NA	NA	NA
225	Negative	N	N	N	33.72	N	Y	N	N	N	NA	NA	NA
226	Negative	N	N	N	33.78	N	Y	N	NA	NA	NA	NA	NA
227	Negative	N	N	N	32.95	N	NA	NA	NA	NA	NA	NA	NA
228	Negative	N	N	N	33.07	N	Y	N	NA	NA	NA	NA	NA
229	Negative	N	N	N	35	N	Y	N	N	N	NA	NA	NA
230	Negative	N	N	N	33.54	N	Y	N	NA	NA	NA	NA	NA
231	Negative	N	N	N	34.21	N	Y	N	NA	NA	NA	NA	NA
232	Negative	N	N	N	34.17	N	NA	NA	NA	NA	NA	NA	NA
233	Negative	N	N	N	34.08	N	Y	N	NA	NA	NA	NA	NA
234	Negative	N	N	N	34.54	N	Y	N	NA	NA	NA	NA	NA
235	Negative	N	N	N	33.76	N	Y	N	NA	NA	NA	NA	NA
236	Negative	N	N	N	32.46	N	Y	N	N	N	NA	NA	NA
237	Negative	N	N	N	36.57	N	Y	N	N	N	NA	NA	NA
238	Negative	N	N	N	33.28	N	Y	N	NA	NA	NA	NA	NA
239	O1	Y	Y	Y	23.65	Y	Y	N	N	N	Y	N	N
240	Negative	N	Y	Y	22.08	Y	NA	NA	N	N	Y	N	N
241	Negative	N	N	N	34.62	N	NA	NA	N	N	N	NA	NA
242	Negative	N	N	N	33.32	N	NA	NA	NA	NA	NA	NA	NA
243	Negative	N	N	N	34.53	N	NA	NA	NA	NA	NA	NA	NA
244	Negative	N	N	N	35	N	NA	NA	NA	NA	NA	NA	NA
245	Negative	N	N	N	34.65	N	NA	NA	N	N	NA	NA	NA
246	O1	Y	Y	Y	17.44	Y	Y	Y	N	N	Y	N	Y
247	Negative	N	N	N	34.03	N	NA	NA	Y	N	NA	N	N
248	Negative	N	N	N	34.88	N	Y	N	NA	NA	NA	NA	NA
249	Negative	N	N	N	34.73	N	Y	N	NA	NA	NA	NA	NA
250	Negative	N	N	N	34.69	N	NA	NA	NA	NA	NA	NA	NA
251	Negative	N	N	N	32.21	N	NA	NA	NA	NA	NA	NA	NA
252	Negative	N	N	N	33.74	N	NA	NA	N	N	NA	NA	NA
253	Negative	N	N	N	34.18	N	NA	NA	N	N	NA	NA	NA
254	Negative	N	N	N	33.61	N	NA	NA	NA	NA	NA	NA	NA
255	NA	NA	NA	NA	NA	NA	NA	NA	NA	NA	NA	NA	NA
256	Negative	N	N	N	34.69	N	NA	NA	NA	NA	NA	NA	NA
257	Negative	N	N	N	33.86	N	NA	NA	NA	NA	NA	NA	NA
258	Negative	N	N	N	35.73	N	Y	N	NA	NA	NA	NA	NA
259	Negative	N	Y	Y	30.93	N	Y	N	N	N	N	N	Y
260	Negative	N	N	N	33.66	N	NA	NA	NA	NA	NA	NA	NA
261	Negative	N	N	N	34.35	N	Y	N	N	N	NA	NA	NA
262	Negative	N	N	N	34.84	N	Y	N	NA	NA	NA	NA	NA
263	Negative	N	Y	Y	22.74	Y	Y	N	N	N	NA	N	N
264	Negative	N	N	N	32.73	N	NA	NA	NA	NA	NA	NA	NA
265	Negative	N	N	N	34.5	N	NA	NA	NA	NA	NA	NA	NA
266	Negative	N	N	N	33.54	N	NA	NA	N	N	NA	NA	NA
267	Negative	N	N	N	36.61	N	NA	NA	N	N	NA	NA	NA
268	NA	NA	NA	NA	NA	NA	NA	NA	NA	NA	NA	NA	NA
269	NA	NA	NA	NA	NA	NA	NA	NA	NA	NA	NA	NA	NA
270	Negative	N	N	N	34.7	N	NA	NA	N	N	NA	NA	NA
271	NA	NA	NA	NA	NA	NA	NA	NA	NA	NA	NA	NA	NA
272	NA	NA	NA	NA	NA	NA	NA	NA	NA	NA	NA	NA	NA
273	Negative	N	N	N	35.31	N	N	N	NA	NA	NA	NA	NA
274	Negative	N	N	N	34.61	N	Y	N	NA	NA	NA	NA	NA
275	Negative	N	N	N	35.12	N	NA	NA	NA	NA	NA	NA	NA
276	Negative	N	N	N	33.86	N	Y	N	NA	NA	NA	NA	NA
277	Negative	N	Y	N	34.25	N	NA	NA	Y	N	NA	N	N
278	NA	NA	NA	NA	NA	NA	NA	NA	NA	NA	NA	NA	NA
279	Negative	N	N	N	33.93	N	NA	NA	NA	NA	NA	NA	NA
280	O1	Y	Y	Y	20.07	Y	Y	N	N	N	NA	N	Y
281	Negative	N	N	N	34.65	N	NA	NA	Y	N	NA	N	N
282	Negative	N	N	N	34.58	N	N	N	N	N	NA	NA	NA
283	Negative	N	N	N	34.41	N	N	N	NA	NA	NA	NA	NA
284	Negative	N	N	N	34.08	N	NA	NA	N	N	NA	NA	NA
285	Negative	N	N	N	34.24	N	Y	N	NA	NA	NA	NA	NA
286	Negative	N	N	N	34.1	N	NA	NA	N	N	NA	NA	NA
287	Negative	N	N	N	34.16	N	NA	NA	NA	NA	NA	NA	NA
288	Negative	N	N	N	34.71	N	NA	NA	NA	NA	NA	NA	NA
289	O1	Y	Y	Y	24.77	Y	NA	NA	N	N	NA	N	NA
290	Negative	N	N	N	32.71	N	Y	N	NA	NA	NA	NA	NA
291	Negative	N	N	N	33.88	N	NA	NA	N	N	NA	NA	NA
292	Negative	N	N	N	32.53	N	NA	NA	NA	NA	NA	NA	NA
293	Negative	N	N	N	34.71	N	NA	NA	N	N	NA	NA	NA
294	Negative	N	N	N	34.21	N	NA	NA	NA	NA	NA	NA	NA
295	Negative	N	N	N	33.39	N	NA	NA	Y	N	NA	N	NA
296	Negative	N	N	N	35.17	N	NA	NA	NA	NA	NA	NA	NA
297	Negative	N	N	N	33.72	N	NA	NA	NA	NA	NA	NA	NA
298	Negative	N	N	N	33.74	N	NA	NA	N	N	NA	NA	NA
299	Negative	N	N	N	34.1	N	NA	NA	N	N	NA	NA	NA
300	Negative	N	Y	Y	28.99	Y	NA	NA	Y	N	Y	N	NA
301	NA	NA	NA	NA	NA	NA	NA	NA	NA	NA	NA	NA	NA
302	Negative	N	N	N	31.26	N	NA	NA	NA	NA	NA	NA	NA
303	Negative	N	N	N	34.8	N	NA	NA	NA	NA	NA	NA	NA
304	Negative	N	N	N	34.17	N	NA	NA	NA	NA	NA	NA	NA
305	Negative	N	N	N	34.11	N	NA	NA	NA	NA	NA	NA	NA
306	Negative	N	N	N	33.12	N	NA	NA	NA	NA	NA	NA	NA
307	Negative	N	N	N	34.2	N	NA	NA	NA	NA	NA	NA	NA
308	Negative	N	N	N	34.89	N	NA	NA	NA	NA	NA	NA	NA
309	Negative	N	N	N	35.5	N	NA	NA	N	N	NA	NA	NA
310	Negative	N	N	N	35.17	N	NA	NA	NA	NA	NA	NA	NA
311	Negative	N	N	N	33.91	N	NA	NA	NA	NA	NA	NA	NA
312	Negative	N	N	N	35.28	N	NA	NA	NA	NA	NA	NA	NA
313	Negative	N	N	N	33.97	N	NA	NA	NA	NA	NA	NA	NA
314	Negative	N	N	N	36.67	N	NA	NA	NA	NA	NA	NA	NA
315	Negative	N	N	N	36.58	N	NA	NA	NA	NA	NA	NA	NA
316	Negative	N	N	N	33.88	N	NA	NA	N	N	NA	NA	NA
317	NA	NA	NA	NA	NA	NA	NA	NA	NA	NA	NA	NA	NA
318	Negative	N	N	N	38.11	N	NA	NA	NA	NA	NA	NA	NA
319	Negative	N	N	N	34.27	N	NA	NA	NA	NA	NA	NA	NA
320	Negative	N	N	N	33.88	N	NA	NA	N	N	N	NA	NA
321	NA	NA	NA	NA	NA	NA	NA	NA	NA	NA	NA	NA	NA
322	Negative	N	N	N	37.17	N	NA	NA	NA	NA	NA	NA	NA
323	Negative	N	N	N	33.19	N	NA	NA	N	N	NA	NA	NA
324	Negative	N	Y	N	33.86	N	NA	NA	Y	N	NA	N	N
325	Negative	N	N	N	34.57	N	NA	NA	NA	NA	NA	NA	NA
326	Negative	N	N	N	35.11	N	NA	NA	N	N	N	NA	NA
327	Negative	N	N	N	35.18	N	NA	NA	NA	NA	NA	NA	NA
328	Negative	N	N	N	35.03	N	NA	NA	NA	NA	NA	NA	NA
329	Negative	N	N	N	34.42	N	NA	NA	NA	NA	NA	NA	NA
330	Negative	N	N	N	34.62	N	Y	N	NA	NA	NA	NA	NA
331	Negative	N	N	N	35.53	N	NA	NA	NA	NA	NA	NA	NA
332	Negative	N	N	N	33.93	N	NA	NA	NA	NA	NA	NA	NA
333	Negative	N	N	N	34.75	N	Y	N	NA	NA	NA	NA	NA
334	Negative	N	N	N	33.09	N	NA	NA	NA	NA	NA	NA	NA
335	Negative	N	NA	NA	NA	NA	NA	NA	NA	NA	NA	NA	NA
336	Negative	N	N	N	34.61	N	Y	N	NA	NA	NA	NA	NA
337	Negative	N	NA	NA	NA	NA	NA	NA	NA	NA	NA	NA	NA
338	Negative	N	N	N	33.89	N	Y	N	NA	NA	NA	NA	NA
339	Negative	N	N	N	34.11	N	NA	NA	NA	NA	NA	NA	NA
340	Negative	N	N	N	34.85	N	NA	NA	NA	NA	NA	N	NA
341	Negative	N	N	N	34.82	N	NA	NA	NA	NA	NA	N	NA
342	Negative	N	N	N	35.13	N	NA	NA	N	N	NA	NA	NA
343	Negative	N	N	N	32.32669	N	NA	NA	NA	NA	NA	NA	NA
344	NA	NA	NA	NA	NA	NA	NA	NA	NA	NA	NA	NA	NA
345	Negative	N	N	N	31.80194	N	NA	NA	NA	NA	NA	NA	NA
346	Negative	N	N	N	32.6124	N	Y	N	NA	NA	NA	NA	NA
347	Negative	N	N	N	32.16168	N	Y	N	NA	NA	NA	NA	NA
348	Negative	N	Y	Y	28.23	Y	NA	NA	N	N	Y	N	Y
349	Negative	N	N	N	32.59859	N	NA	NA	NA	NA	NA	NA	NA
350	O1	Y	Y	Y	21.77	Y	NA	NA	N	N	Y	N	Y
351	Negative	N	N	N	32.78741	N	NA	NA	N	N	NA	NA	NA
352	Negative	N	N	N	32.42877	N	Y	N	NA	NA	NA	NA	NA
353	NA	NA	NA	NA	NA	NA	NA	NA	NA	NA	NA	NA	NA
354	NA	NA	NA	NA	NA	NA	NA	NA	NA	NA	NA	NA	NA
355	NA	NA	NA	NA	NA	NA	NA	NA	NA	NA	NA	NA	NA
356	Negative	N	N	N	32.67859	N	Y	N	NA	NA	NA	NA	NA
357	Negative	N	N	N	32.48125	N	NA	NA	NA	NA	NA	NA	NA
358	Negative	N	N	N	32.88969	N	NA	NA	NA	NA	NA	NA	NA
359	Negative	N	N	N	33.13668	N	NA	NA	NA	NA	NA	NA	NA
360	Negative	N	N	N	32.33126	N	Y	N	N	N	N	NA	NA
361	Negative	N	N	N	32.53498	N	Y	N	NA	NA	NA	NA	NA
362	O1	Y	Y	Y	20.42	Y	NA	NA	N	N	NA	N	Y
363	Negative	N	N	N	33.10129	N	NA	NA	NA	NA	NA	NA	NA
364	Negative	N	N	N	32.69193	N	Y	N	NA	NA	NA	NA	NA
365	Negative	N	N	N	32.9443	N	NA	NA	NA	NA	NA	NA	NA
366	Negative	N	N	N	33.16172	N	NA	NA	NA	NA	NA	NA	NA
367	Negative	N	N	N	32.72102	N	NA	NA	NA	NA	NA	NA	NA
368	Negative	N	N	N	32.98057	N	NA	NA	NA	NA	NA	NA	NA
369	NA	NA	NA	NA	NA	NA	NA	NA	NA	NA	NA	NA	NA
370	Negative	N	N	N	32.49989	N	NA	NA	N	N	NA	NA	NA
371	Negative	N	N	N	32.67765	N	Y	N	NA	NA	NA	NA	NA
372	Negative	N	N	N	31.15988	N	Y	N	N	N	NA	NA	NA
373	Negative	N	N	N	30.89506	N	Y	N	NA	NA	NA	NA	NA
374	Negative	N	N	N	31.72325	N	NA	NA	NA	NA	NA	NA	NA
375	Negative	N	N	N	31.66838	N	NA	NA	NA	NA	NA	NA	NA
376	O1	Y	Y	Y	24.58	Y	N	Y	N	N	NA	N	Y
377	Negative	N	N	N	32.51148	N	Y	N	NA	NA	NA	NA	NA
378	Negative	N	N	N	32.696	N	Y	N	NA	NA	NA	NA	NA
379	Negative	N	N	N	33.23106	N	NA	NA	NA	NA	NA	NA	NA
380	Negative	N	N	N	32.97133	N	NA	NA	NA	NA	NA	NA	NA
381	Negative	N	N	N	31.94366	N	NA	NA	NA	NA	NA	NA	NA
382	Negative	N	N	N	33.10214	N	NA	NA	NA	NA	NA	NA	NA
383	Negative	N	N	N	32.52629	N	NA	NA	N	N	NA	N	NA
384	Negative	N	N	N	32.50445	N	N	N	N	N	NA	N	NA
385	Negative	N	N	N	31.9974	N	Y	N	NA	NA	NA	NA	NA
386	Negative	N	N	N	31.61885	N	NA	NA	NA	NA	NA	NA	NA
387	Negative	N	N	N	32.61461	N	NA	NA	NA	NA	NA	NA	NA
388	Negative	N	N	N	32.6385	N	NA	NA	NA	NA	NA	NA	NA
389	Negative	N	N	N	32.70346	N	Y	N	NA	NA	NA	NA	NA
390	Negative	N	N	N	31.8405	N	NA	NA	NA	NA	NA	NA	NA
391	Negative	N	N	N	33.4143	N	NA	NA	NA	NA	NA	NA	NA
392	Negative	N	N	N	32.57958	N	NA	NA	NA	NA	NA	NA	NA
393	O1	Y	Y	Y	19.29	Y	Y	N	N	N	Y	N	Y
394	Negative	N	N	Y	30.81278	N	N	N	Y	N	N	Y	N
395	Negative	N	N	N	32.96284	N	NA	NA	NA	NA	NA	NA	NA
396	Negative	N	N	N	33.69781	N	NA	NA	NA	NA	NA	NA	NA
397	Negative	N	N	N	31.63167	N	Y	N	NA	NA	NA	NA	NA
398	Negative	N	N	N	32.16515	N	NA	NA	N	N	NA	NA	NA
399	Negative	N	N	N	33.60598	N	NA	NA	NA	NA	NA	NA	NA
400	Negative	N	N	N	32.15309	N	Y	N	N	N	NA	NA	NA
401	Negative	N	N	N	32.58794	N	Y	N	N	N	NA	NA	NA
402	Negative	N	N	N	31.73925	N	NA	NA	N	N	NA	NA	NA
403	Negative	N	N	N	31.86399	N	NA	NA	NA	NA	NA	NA	NA
404	Negative	N	N	N	34.09926	N	NA	NA	NA	NA	NA	NA	NA
405	Negative	N	N	N	32.63529	N	NA	NA	NA	NA	NA	NA	NA
406	Negative	N	N	N	32.30269	N	NA	NA	NA	NA	NA	NA	NA
407	Negative	N	N	N	33.12029	N	NA	NA	NA	NA	NA	NA	NA
408	Negative	N	N	N	31.91254	N	NA	NA	NA	NA	NA	NA	NA
409	Negative	N	N	N	32.76497	N	Y	N	N	N	N	NA	NA
410	Negative	N	N	N	32.60571	N	NA	NA	N	N	NA	NA	NA
411	Negative	N	N	N	32.07134	N	NA	NA	NA	NA	NA	NA	NA
412	Negative	N	N	N	33.07623	N	Y	N	NA	NA	NA	NA	NA
413	Negative	N	NA	NA	NA	NA	NA	NA	NA	NA	NA	NA	NA
414	Negative	N	N	N	33.21758	N	NA	NA	NA	NA	NA	NA	NA
415	Negative	N	N	N	33.02382	N	Y	N	N	N	NA	NA	NA
416	Negative	N	N	N	32.60265	N	NA	NA	NA	NA	NA	NA	NA
417	Negative	N	N	N	32.84845	N	NA	NA	NA	NA	NA	NA	NA
418	Negative	N	N	N	35.91578	N	NA	NA	NA	NA	NA	NA	NA
419	Negative	N	N	N	31.90524	N	Y	N	NA	NA	NA	NA	NA
420	NA	NA	NA	NA	NA	NA	NA	NA	NA	NA	NA	NA	NA
421	Negative	N	N	N	32.22689	N	Y	N	NA	NA	NA	NA	NA
422	Negative	N	N	N	31.79316	N	NA	NA	NA	NA	NA	NA	NA
423	Negative	N	N	N	31.72373	N	N	N	NA	NA	NA	NA	NA
424	Negative	N	N	N	32.16379	N	Y	N	NA	NA	NA	NA	NA
425	Negative	N	N	N	32.25296	N	NA	NA	NA	NA	NA	NA	NA
426	Negative	N	Y	Y	32.4347	N	NA	NA	Y	N	NA	N	N
427	Negative	N	N	N	31.1727	N	Y	N	N	N	NA	NA	NA
428	Negative	N	N	N	31.33075	N	NA	NA	NA	NA	NA	NA	NA
429	Negative	N	N	N	31.96691	N	NA	NA	NA	NA	NA	NA	NA
430	Negative	N	N	N	31.88149	N	Y	N	NA	NA	NA	NA	NA
431	Negative	N	N	N	31.38041	N	NA	NA	N	N	NA	N	NA
432	Negative	N	N	N	32.04364	N	NA	NA	N	N	NA	NA	NA
433	Negative	N	N	N	31.33559	N	NA	NA	NA	NA	NA	NA	NA
434	Negative	N	N	N	32.6	N	N	N	NA	NA	NA	NA	NA
435	Negative	N	N	N	32.55	N	Y	N	NA	NA	NA	NA	NA
436	Negative	N	N	N	32.42	N	NA	NA	NA	NA	NA	NA	NA
437	Negative	N	N	N	32.98	N	NA	NA	N	N	NA	N	NA
438	Negative	N	N	N	31.95	N	NA	NA	N	N	NA	NA	NA
439	Negative	N	N	N	32.6	N	NA	NA	NA	NA	NA	NA	NA
440	Negative	N	N	N	31.93	N	Y	N	NA	NA	NA	NA	NA
441	Negative	N	N	N	32	N	Y	N	N	N	NA	NA	NA
442	NA	NA	NA	NA	NA	NA	NA	NA	NA	NA	NA	NA	NA
443	Negative	N	N	N	32.17	N	NA	NA	NA	NA	NA	NA	NA
444	Negative	N	Y	Y	25.16	Y	NA	NA	Y	N	Y	Y	NA
445	Negative	N	N	N	32.46	N	NA	NA	NA	NA	NA	NA	NA
446	Negative	N	N	N	32.26	N	NA	NA	NA	NA	NA	NA	NA
447	Negative	N	Y	Y	26.99	Y	NA	NA	N	N	NA	N	Y
448	Negative	N	N	N	32.55	N	NA	NA	NA	NA	NA	NA	NA
449	Negative	N	N	N	32.08	N	Y	N	NA	NA	NA	NA	NA
450	Negative	N	N	N	30.45	N	NA	NA	NA	NA	NA	NA	NA
451	Negative	N	N	N	31.96	N	NA	NA	NA	NA	NA	NA	NA
452	Negative	N	N	N	32.39	N	NA	NA	NA	NA	NA	NA	NA
453	Negative	N	N	N	32.06	N	Y	N	NA	NA	NA	NA	NA
454	Negative	N	N	N	32.59	N	NA	NA	NA	NA	NA	NA	NA
455	Negative	N	N	N	31.97	N	NA	NA	N	N	NA	NA	NA
456	Negative	N	N	N	32.77	N	NA	NA	N	N	NA	NA	NA
457	O1	Y	Y	Y	21.19	Y	Y	Y	N	N	NA	N	Y
458	Negative	N	Y	Y	25.91	Y	NA	NA	Y	N	Y	N	N
459	Negative	N	N	N	31.7	N	NA	NA	N	N	N	NA	NA
460	Negative	N	N	N	32.67	N	NA	NA	NA	NA	NA	NA	NA
461	Negative	N	N	N	32.66	N	NA	NA	NA	NA	NA	NA	NA
462	Negative	N	N	N	33.34	N	NA	NA	NA	NA	NA	NA	NA
463	Negative	N	N	N	30.57	N	NA	NA	N	N	NA	NA	NA
464	Negative	N	N	N	32.44	N	NA	NA	N	N	NA	NA	NA
465	Negative	N	N	N	31.58	N	NA	NA	NA	NA	NA	NA	NA
466	Negative	N	N	N	29.32	N	NA	NA	NA	NA	NA	NA	NA
467	Negative	N	Y	Y	24.82	Y	NA	NA	Y	N	NA	N	Y
468	Negative	N	N	N	30.01	N	NA	NA	N	N	NA	NA	NA
469	Negative	N	NA	NA	NA	NA	NA	NA	NA	NA	NA	NA	NA
470	Negative	N	N	N	31.06	N	NA	NA	N	N	NA	NA	NA
471	Negative	N	N	N	32.23	N	NA	NA	NA	NA	NA	NA	NA
472	Negative	N	Y	Y	22.57	Y	NA	NA	Y	N	Y	N	N
473	Negative	N	N	N	32.41	N	NA	NA	NA	NA	NA	NA	NA
474	Negative	N	N	N	32.82	N	NA	NA	N	N	NA	N	NA
475	Negative	N	N	N	31.75	N	NA	NA	NA	NA	NA	NA	NA
476	Negative	N	N	N	30.57	N	NA	NA	NA	NA	NA	NA	NA
477	Negative	N	N	N	32.43	N	NA	NA	N	N	NA	Y	NA
478	Negative	N	N	N	29.55	N	NA	NA	N	Y	Y	N	N
479	Negative	N	N	N	31.47	N	NA	NA	N	N	NA	NA	NA
480	Negative	N	N	N	32.8	N	NA	NA	NA	NA	NA	NA	NA
481	Negative	N	N	N	32.73	N	NA	NA	N	N	NA	NA	NA
482	Negative	N	N	N	32.27	N	NA	NA	N	N	NA	NA	NA
483	Negative	N	N	N	31.64148	N	NA	NA	NA	NA	NA	NA	NA
484	Negative	N	N	N	31.25145	N	NA	NA	N	N	NA	Y	N
485	Negative	N	N	N	30.03	N	NA	NA	NA	NA	NA	NA	NA
486	Negative	N	N	N	32.3	N	NA	NA	NA	NA	NA	NA	NA
487	Negative	N	Y	N	31.92	N	NA	NA	N	N	NA	N	N
488	Negative	N	N	N	31.59	N	NA	NA	NA	NA	NA	NA	NA
489	Negative	N	NA	NA	33.09	N	NA	NA	NA	NA	NA	NA	NA
490	Negative	N	NA	NA	33.78	N	NA	NA	NA	NA	NA	NA	NA
491	Negative	N	NA	NA	32.09	N	NA	NA	N	N	N	NA	NA
492	Negative	N	NA	NA	35.17	N	NA	NA	NA	NA	NA	NA	NA
493	Negative	N	N	N	34.11	N	NA	NA	N	N	NA	NA	NA
494	Negative	N	N	N	34.135	N	Y	N	NA	NA	NA	NA	NA
495	Negative	N	N	N	33.615	N	NA	NA	NA	NA	NA	NA	NA
496	Negative	N	N	N	34.18	N	NA	NA	NA	NA	NA	NA	NA
497	Negative	N	N	N	34.07	N	NA	NA	NA	NA	NA	NA	NA
498	Negative	N	N	N	30.07	N	NA	NA	NA	NA	NA	NA	NA
499	Negative	N	N	N	33.39	N	NA	NA	NA	NA	NA	NA	NA
500	Negative	N	N	N	32.38	N	Y	N	NA	NA	NA	NA	NA
501	NA	NA	NA	NA	NA	NA	NA	NA	NA	NA	NA	NA	NA
502	NA	NA	NA	NA	NA	NA	NA	NA	NA	NA	NA	NA	NA
503	Negative	N	N	N	30.72	N	Y	N	NA	NA	NA	NA	NA
504	Negative	N	NA	NA	NA	NA	NA	NA	NA	NA	NA	NA	NA
505	NA	NA	NA	NA	NA	NA	NA	NA	NA	NA	NA	NA	NA
506	Negative	N	N	N	31.35	N	NA	NA	N	N	NA	NA	NA
507	Negative	N	N	N	30.28	N	NA	NA	N	N	NA	NA	NA
508	Negative	N	N	N	32.06	N	NA	NA	NA	NA	NA	NA	NA
509	Negative	N	N	N	31.61	N	N	N	N	N	NA	NA	NA
510	Negative	N	N	N	32.54	N	NA	NA	NA	NA	NA	NA	NA
511	Negative	N	N	N	31.23	N	NA	NA	NA	NA	NA	NA	NA
512	Negative	N	N	N	32.42	N	NA	NA	NA	NA	NA	NA	NA
513	Negative	N	N	N	32.08	N	NA	NA	NA	NA	NA	NA	NA
514	Negative	N	N	N	32.05	N	Y	N	NA	NA	NA	NA	NA
515	Negative	N	N	N	32.25	N	NA	NA	NA	NA	NA	NA	NA
516	Negative	N	N	Y	32.6	N	NA	NA	Y	N	NA	N	N
517	Negative	N	N	N	32.62	N	NA	NA	N	N	NA	NA	NA
518	Negative	N	N	N	32.74	N	NA	NA	N	N	NA	NA	NA
519	Negative	N	N	N	32.34	N	NA	NA	NA	NA	NA	NA	NA
520	Negative	N	N	N	32.01	N	Y	N	Y	N	NA	N	N
521	Negative	N	N	N	31.66	N	Y	N	NA	NA	NA	NA	NA
522	Negative	N	N	N	32.75	N	N	N	N	N	NA	NA	NA
523	Negative	N	N	N	30.57	N	Y	N	NA	NA	NA	NA	NA
524	Negative	N	N	N	32.09	N	NA	NA	N	N	NA	NA	NA
525	Negative	N	N	N	32.15	N	NA	NA	NA	NA	NA	NA	NA
526	Negative	N	N	N	30.09	N	NA	NA	NA	NA	NA	NA	NA
527	NA	NA	NA	NA	NA	NA	NA	NA	NA	NA	NA	NA	NA
528	Negative	N	NA	NA	NA	NA	NA	NA	NA	NA	NA	NA	NA
529	Negative	N	NA	NA	NA	NA	NA	NA	NA	NA	NA	NA	NA
530	Negative	N	N	N	32.26752	N	NA	NA	NA	NA	NA	NA	NA
531	Negative	N	N	N	32.21563	N	NA	NA	NA	NA	NA	NA	NA
532	Negative	N	N	N	32.40792	N	NA	NA	NA	NA	NA	NA	NA
533	NA	NA	NA	NA	NA	NA	NA	NA	NA	NA	NA	NA	NA
534	Negative	N	N	N	32.16278	N	NA	NA	NA	NA	NA	NA	NA
535	Negative	N	N	N	32.09	N	NA	NA	NA	NA	NA	NA	NA
536	Negative	N	N	N	32.39	N	NA	NA	N	N	NA	NA	NA
537	Negative	N	N	N	31.96	N	Y	N	NA	NA	NA	NA	NA
538	NA	NA	NA	NA	NA	NA	NA	NA	NA	NA	NA	NA	NA
539	Negative	N	N	N	31.11	N	NA	NA	NA	NA	NA	NA	NA
540	Negative	N	N	N	29.88	N	NA	NA	NA	NA	NA	NA	NA
541	Negative	N	N	N	31.39	N	NA	NA	NA	NA	NA	NA	NA
542	Negative	N	N	N	31.73	N	NA	NA	N	N	NA	NA	NA
543	Negative	N	N	N	31.71	N	NA	NA	N	N	NA	NA	NA
544	Negative	N	NA	NA	NA	NA	NA	NA	NA	NA	NA	NA	NA
545	Negative	N	N	N	30.73	N	NA	NA	N	N	NA	NA	NA
546	Negative	N	N	N	31.72	N	NA	NA	N	N	NA	NA	NA
547	Negative	N	N	N	30.75	N	NA	NA	NA	NA	NA	NA	NA
548	Negative	N	N	N	29.7	N	NA	NA	NA	NA	NA	NA	NA
549	NA	NA	NA	NA	NA	NA	NA	NA	NA	NA	NA	NA	NA
550	Negative	N	N	N	32.21	N	NA	NA	N	N	NA	NA	NA
551	Negative	N	N	N	32.8	N	Y	N	NA	NA	NA	NA	NA
552	Negative	N	N	N	32.31	N	NA	NA	NA	NA	NA	NA	NA
553	Negative	N	N	N	33.92	N	NA	NA	N	N	NA	NA	NA
554	Negative	N	N	N	33.73	N	NA	NA	N	N	NA	NA	NA
555	Negative	N	N	N	33.22	N	NA	NA	NA	NA	NA	NA	NA
556	Negative	N	N	N	32.54	N	NA	NA	NA	NA	NA	NA	NA
557	Negative	N	N	N	32.39	N	Y	N	N	N	N	NA	NA
558	Negative	N	N	N	33.14	N	NA	NA	NA	NA	NA	NA	NA
559	Negative	N	N	N	32.61	N	NA	NA	NA	NA	NA	NA	NA
560	Negative	N	N	N	33.43	N	NA	NA	NA	NA	NA	NA	NA
561	NA	NA	NA	NA	NA	NA	NA	NA	NA	NA	NA	NA	NA
562	Negative	N	N	N	33.03	N	NA	NA	N	N	NA	NA	NA
563	Negative	N	NA	NA	NA	NA	NA	NA	NA	NA	NA	NA	NA
564	Negative	N	N	N	33.17	N	Y	N	NA	NA	NA	NA	NA
565	Negative	N	N	N	33.93	N	Y	N	NA	NA	NA	NA	NA
566	Negative	N	N	N	32.46	N	NA	NA	N	N	NA	NA	NA
567	Negative	N	N	N	32.08	N	NA	NA	NA	NA	NA	NA	NA
568	Negative	N	NA	NA	32.34	N	NA	NA	N	N	NA	NA	NA
569	Negative	N	N	N	31.79	N	NA	NA	NA	NA	NA	NA	NA
570	Negative	N	N	N	32.58	N	NA	NA	NA	NA	NA	NA	NA
571	NA	NA	NA	NA	NA	NA	NA	NA	NA	NA	NA	NA	NA
572	Negative	N	N	N	32.54	N	NA	NA	N	N	NA	NA	NA
573	Negative	N	N	N	31.99	N	NA	NA	NA	NA	NA	NA	NA
574	Negative	N	N	N	33.83	N	NA	NA	NA	NA	NA	NA	NA
575	NA	NA	NA	NA	NA	NA	NA	NA	NA	NA	NA	NA	NA
576	Negative	N	N	N	31.95	N	NA	NA	N	N	NA	NA	NA
577	Negative	N	N	N	32.47	N	Y	N	NA	NA	NA	NA	NA
578	Negative	N	N	N	32.59	N	NA	NA	NA	NA	NA	NA	NA
579	Negative	N	N	N	32.29	N	Y	N	N	N	NA	NA	NA
580	Negative	N	N	N	32	N	NA	NA	NA	NA	NA	NA	NA
581	Negative	N	N	N	32.29	N	NA	NA	N	N	NA	NA	NA
582	Negative	N	N	N	34.39	N	NA	NA	N	N	NA	NA	NA
583	Negative	N	N	N	32.21	N	NA	NA	NA	NA	NA	NA	NA
584	NA	NA	NA	NA	NA	NA	NA	NA	NA	NA	NA	NA	NA
585	Negative	N	N	N	32.91	N	NA	NA	NA	NA	NA	NA	NA
586	Negative	N	N	N	33.2	N	NA	NA	NA	NA	NA	NA	NA
587	NA	NA	NA	NA	NA	NA	NA	NA	NA	NA	NA	NA	NA
588	Negative	N	N	N	32.63	N	NA	NA	NA	NA	NA	NA	NA
589	NA	NA	NA	NA	NA	NA	NA	NA	NA	NA	NA	NA	NA
590	Negative	N	N	N	33.93	N	Y	N	NA	NA	NA	NA	NA
591	NA	NA	NA	NA	NA	NA	NA	NA	NA	NA	NA	NA	NA
592	NA	NA	NA	NA	NA	NA	NA	NA	NA	NA	NA	NA	NA
593	Negative	N	N	N	32.75	N	NA	NA	NA	NA	NA	NA	NA
594	NA	NA	NA	NA	NA	NA	NA	NA	NA	NA	NA	NA	NA
595	Negative	N	N	N	33.6	N	Y	N	NA	NA	NA	NA	NA
596	Negative	N	N	N	32.52	N	NA	NA	NA	NA	NA	NA	NA
597	NA	NA	NA	NA	NA	NA	NA	NA	NA	NA	NA	NA	NA
598	Negative	N	N	N	32.7	N	NA	NA	NA	NA	NA	NA	NA
599	Negative	N	N	N	32.26	N	NA	NA	NA	NA	NA	NA	NA
600	Negative	N	N	N	32.61	N	NA	NA	NA	NA	NA	NA	NA
601	Negative	N	N	N	34.18	N	NA	NA	Y	N	N	N	Y
602	Negative	N	N	N	31.93	N	NA	NA	N	N	NA	NA	NA
603	Negative	N	N	N	32.58	N	NA	NA	NA	NA	NA	NA	NA
604	Negative	N	N	N	32.27	N	NA	NA	NA	NA	NA	NA	NA
605	Negative	N	N	N	32.5	N	NA	NA	NA	NA	NA	NA	NA
606	Negative	N	N	N	32.61	N	NA	NA	NA	NA	NA	NA	NA
607	NA	NA	NA	NA	NA	NA	NA	NA	NA	NA	NA	NA	NA
608	Negative	N	N	N	33.06	N	NA	NA	NA	NA	NA	NA	NA
609	Negative	N	N	N	33.53	N	NA	NA	NA	NA	NA	NA	NA
610	Negative	N	N	N	32.33	N	Y	N	NA	NA	NA	NA	NA
611	Negative	N	N	N	31.77	N	NA	NA	NA	NA	NA	NA	NA
612	Negative	N	N	N	31.54	N	NA	NA	NA	NA	NA	NA	NA
613	Negative	N	N	N	24.82	Y	NA	NA	N	Y	Y	N	N
614	Negative	N	N	N	32.55	N	Y	N	NA	NA	NA	NA	NA
615	Negative	N	N	N	32.84	N	NA	NA	NA	NA	NA	NA	NA
616	Negative	N	N	N	32.81	N	NA	NA	NA	NA	NA	NA	NA
617	NA	NA	NA	NA	NA	NA	NA	NA	NA	NA	NA	NA	NA
618	Negative	N	N	N	33.31	N	NA	NA	NA	NA	NA	NA	NA
619	NA	NA	NA	NA	NA	NA	NA	NA	NA	NA	NA	NA	NA
620	Negative	N	N	N	30.08	N	NA	NA	NA	NA	NA	NA	NA
621	O1	Y	Y	Y	19.43	Y	N	Y	N	N	Y	N	Y
622	Negative	N	N	N	33.48	N	NA	NA	NA	NA	NA	NA	NA
623	Negative	N	N	N	30.04	N	N	N	N	N	N	NA	NA
624	Negative	N	N	N	33.03	N	NA	NA	N	N	NA	NA	NA
625	NA	NA	NA	NA	NA	NA	NA	NA	NA	NA	NA	NA	NA
626	Negative	N	N	N	32.82	N	NA	NA	NA	NA	NA	NA	NA
627	Negative	N	N	N	33.19	N	N	N	NA	NA	NA	NA	NA
628	Negative	N	Y	Y	19.17	Y	Y	Y	N	N	NA	N	N
629	Negative	N	N	N	32.88	N	NA	NA	NA	NA	NA	NA	NA
630	Negative	N	N	N	34.39	N	NA	NA	NA	NA	NA	NA	NA
631	Negative	N	N	N	33.51	N	NA	NA	NA	NA	NA	NA	NA
632	NA	NA	NA	NA	NA	NA	NA	NA	NA	NA	NA	NA	NA
633	Negative	N	N	N	32.56	N	NA	NA	NA	NA	NA	NA	NA
634	Negative	N	N	N	33.01	N	Y	N	NA	NA	NA	NA	NA
635	Negative	N	N	N	34.84	N	NA	NA	NA	NA	NA	NA	NA
636	Negative	N	N	N	34.65	N	NA	NA	N	N	NA	NA	NA
637	Negative	N	N	N	34.76	N	NA	NA	NA	NA	NA	NA	NA
638	Negative	N	N	N	32.7	N	NA	NA	NA	NA	NA	NA	NA
639	NA	NA	N	N	33.73	N	Y	N	NA	NA	NA	NA	NA
640	Negative	N	N	N	33.62	N	NA	NA	NA	NA	NA	NA	NA
641	Negative	N	N	N	33.4	N	NA	NA	NA	NA	NA	NA	NA
642	Negative	N	N	N	32.71	N	NA	NA	NA	NA	NA	NA	NA
643	Negative	N	N	N	32.77	N	NA	NA	NA	NA	NA	NA	NA
644	Negative	N	N	N	NA	NA	NA	NA	NA	NA	NA	NA	NA
645	Negative	N	N	N	33.03	N	NA	NA	N	N	NA	NA	NA
646	Negative	N	N	N	33.08	N	NA	NA	NA	NA	NA	NA	NA
647	Negative	N	N	N	33.6	N	NA	NA	NA	NA	NA	NA	NA
648	NA	NA	NA	NA	NA	NA	NA	NA	NA	NA	NA	NA	NA
649	Negative	N	N	N	32.84	N	NA	NA	N	N	NA	NA	NA
650	Negative	N	N	N	33.4	N	NA	NA	NA	NA	NA	NA	NA
651	Negative	N	N	N	32.42	N	NA	NA	NA	NA	NA	NA	NA
652	Negative	N	N	N	33.2	N	NA	NA	NA	NA	NA	NA	NA
653	Negative	N	N	N	33.41	N	NA	NA	NA	NA	NA	NA	NA
654	Negative	N	N	N	33.93	N	Y	N	NA	NA	NA	NA	NA
655	NA	NA	NA	NA	NA	NA	NA	NA	NA	NA	NA	NA	NA
656	Negative	N	N	N	33.09	N	NA	NA	N	N	NA	NA	NA
657	Negative	N	N	N	32.93	N	Y	N	NA	NA	NA	NA	NA
658	Negative	N	N	N	35.06	N	NA	NA	NA	NA	NA	NA	NA
659	Negative	N	N	N	33.92	N	NA	NA	NA	NA	NA	NA	NA
660	Negative	N	N	N	33.09	N	NA	NA	N	N	NA	NA	NA
661	Negative	N	N	N	34.64	N	NA	NA	NA	NA	NA	NA	NA
662	NA	NA	NA	NA	NA	NA	NA	NA	NA	NA	NA	NA	NA
663	Negative	N	N	N	34.64	N	NA	NA	N	N	NA	NA	NA
664	NA	NA	NA	NA	NA	NA	NA	NA	NA	NA	NA	NA	NA
665	NA	NA	NA	NA	NA	NA	NA	NA	NA	NA	NA	NA	NA
666	Negative	N	N	N	33.94	N	NA	NA	NA	NA	NA	NA	NA
667	Negative	N	N	N	33	N	NA	NA	NA	NA	NA	NA	NA
668	Negative	N	N	N	33.83	N	NA	NA	NA	NA	NA	NA	NA
669	Negative	N	N	N	32.13	N	NA	NA	N	N	NA	NA	NA
670	Negative	N	N	N	32.94	N	NA	NA	NA	NA	NA	NA	NA
671	Negative	N	N	N	30.33	N	Y	N	N	N	NA	NA	NA
672	Negative	N	N	N	34.34	N	NA	NA	NA	NA	NA	NA	NA
673	Negative	N	N	N	33.66	N	NA	NA	N	N	NA	NA	NA
674	Negative	N	N	N	33.81	N	Y	N	N	N	NA	NA	NA
675	Negative	N	Y	Y	27.84	Y	NA	NA	N	N	Y	Y	Y
676	Negative	N	N	N	34.14	N	NA	NA	NA	NA	NA	NA	NA
677	Negative	N	N	Y	33.73	N	NA	NA	N	N	NA	Y	N
678	Negative	N	Y	Y	33.73	N	NA	NA	N	N	NA	Y	Y
679	Negative	N	N	N	34.48	N	NA	NA	N	N	NA	NA	NA
680	Negative	N	N	N	33.62	N	NA	NA	NA	NA	NA	NA	NA
681	Negative	N	Y	Y	34.54	N	NA	NA	N	N	NA	Y	N
682	Negative	N	N	N	32.62	N	NA	NA	N	N	NA	NA	NA
683	Negative	N	Y	Y	18.05	Y	NA	NA	N	N	NA	Y	Y
684	O1	Y	N	N	33.22	N	Y	N	NA	NA	NA	NA	NA
685	Negative	N	N	N	34.45	N	NA	NA	NA	NA	NA	NA	NA
686	Negative	N	Y	Y	34.64	N	NA	NA	N	N	NA	Y	Y
687	Negative	N	Y	Y	32.99	N	NA	NA	N	N	NA	Y	N
688	Negative	N	N	N	33.82	N	Y	N	NA	NA	NA	NA	NA
689	Negative	N	Y	Y	29.96	N	NA	NA	N	N	N	Y	Y
690	Negative	N	N	N	32.92	N	NA	NA	N	N	NA	NA	NA
691	Negative	N	N	N	32.08	N	NA	NA	NA	NA	NA	NA	NA
692	Negative	N	Y	N	33.84	N	NA	NA	N	N	NA	Y	N
693	Negative	N	Y	Y	20.81	Y	Y	N	N	Y	NA	Y	N
694	Negative	N	N	N	32.45	N	NA	NA	NA	NA	NA	NA	NA
695	Negative	N	N	N	33.93	N	NA	NA	NA	NA	NA	NA	NA
696	Negative	N	N	N	34.49	N	NA	NA	NA	NA	NA	NA	NA
697	Negative	N	N	N	33.97	N	NA	NA	NA	NA	NA	NA	NA
698	Negative	N	Y	Y	33.42	N	Y	N	N	N	NA	Y	N
699	NA	NA	NA	NA	NA	NA	NA	NA	NA	NA	NA	NA	NA
700	NA	NA	NA	NA	NA	NA	NA	NA	NA	NA	NA	NA	NA
701	Negative	N	N	N	34.59	N	NA	NA	NA	NA	NA	NA	NA
702	Negative	N	N	N	34.02	N	NA	NA	NA	NA	NA	NA	NA
703	Negative	N	N	N	33.54	N	NA	NA	NA	NA	NA	NA	NA
704	Negative	N	N	N	33.49	N	NA	NA	NA	NA	NA	NA	NA
705	Negative	N	N	N	33.79	N	NA	NA	NA	NA	NA	NA	NA
706	O1	Y	Y	Y	17.33	Y	Y	Y	N	N	NA	N	Y
707	Negative	N	N	N	32.9	N	NA	NA	NA	NA	NA	NA	NA
708	Negative	N	N	N	33.19	N	NA	NA	N	N	NA	NA	NA
709	Negative	N	N	N	33.65	N	NA	NA	NA	NA	NA	NA	NA
710	Negative	N	N	N	33.32	N	NA	NA	NA	NA	NA	NA	NA
711	NA	NA	NA	NA	NA	NA	NA	NA	NA	NA	NA	NA	NA
712	O1	Y	Y	Y	26.86	Y	N	N	N	N	Y	N	Y
713	Negative	N	N	N	32.57	N	NA	NA	NA	NA	NA	NA	NA
714	Negative	N	N	N	33.8	N	NA	NA	NA	NA	NA	NA	NA
715	Negative	N	N	N	32.97	N	N	N	NA	NA	NA	NA	NA
716	Negative	N	N	N	34.4	N	Y	N	NA	NA	NA	NA	NA
717	Negative	N	N	N	33.69	N	NA	NA	NA	NA	NA	NA	NA
718	Negative	N	N	N	32.57	N	NA	NA	N	N	NA	NA	NA
719	Negative	N	N	N	32.98	N	NA	NA	NA	NA	NA	NA	NA
720	Negative	N	N	N	33.5	N	NA	NA	NA	NA	NA	NA	NA
721	NA	NA	NA	NA	NA	NA	NA	NA	NA	NA	NA	NA	NA
722	NA	NA	NA	NA	NA	NA	NA	NA	NA	NA	NA	NA	NA
723	Negative	N	N	N	33.17	N	NA	NA	N	N	NA	NA	NA
724	Negative	N	N	N	NonDetect	N	NA	NA	NA	NA	NA	NA	NA
725	Negative	N	NA	NA	NA	NA	NA	NA	NA	NA	NA	NA	NA
726	Negative	N	N	N	32.78	N	NA	NA	NA	NA	NA	NA	NA
727	Negative	N	N	N	33.33	N	NA	NA	NA	NA	NA	NA	NA
728	Negative	N	N	N	32.35	N	Y	N	NA	NA	NA	NA	NA
729	NA	NA	NA	NA	NA	NA	NA	NA	NA	NA	NA	NA	NA
730	Negative	N	N	N	34.32	N	NA	NA	N	N	NA	NA	NA
731	Negative	N	N	N	NA	NA	NA	NA	NA	NA	NA	NA	NA
732	Negative	N	N	N	NA	NA	Y	N	NA	NA	NA	NA	NA
733	Negative	N	N	N	NA	NA	NA	NA	NA	NA	NA	NA	NA
734	Negative	N	N	N	33.66	N	NA	NA	N	N	NA	NA	NA
735	Negative	N	N	N	31.52	N	NA	NA	NA	NA	NA	NA	NA
736	Negative	N	N	N	33.5	N	NA	NA	N	N	NA	NA	NA
737	Negative	N	N	N	30.5	N	NA	NA	NA	NA	NA	NA	NA
738	Negative	N	NA	NA	NA	NA	NA	NA	NA	NA	NA	NA	NA
739	Negative	N	N	N	33.59	N	NA	NA	NA	NA	NA	NA	NA
740	Negative	N	N	N	33.05	N	NA	NA	NA	NA	NA	NA	NA
741	Negative	N	N	N	34.08	N	Y	N	N	N	NA	NA	NA
742	Negative	N	N	N	33.84	N	NA	NA	NA	NA	NA	NA	NA
743	Negative	N	N	N	33.75	N	NA	NA	NA	NA	NA	NA	NA
744	Negative	N	N	N	33.07	N	NA	NA	NA	NA	NA	NA	NA
745	Negative	N	Y	N	32.86	N	NA	NA	Y	N	NA	N	N
746	Negative	N	N	N	32.25	N	NA	NA	NA	NA	NA	NA	NA
747	Negative	N	NA	NA	NA	NA	NA	NA	NA	NA	NA	NA	NA
748	Negative	N	N	N	33.25	N	NA	NA	NA	NA	NA	NA	NA
749	Negative	N	N	N	33.09	N	NA	NA	NA	NA	NA	NA	NA
750	Negative	N	N	N	33.44	N	NA	NA	NA	NA	NA	NA	NA
751	NA	NA	NA	NA	NA	NA	NA	NA	NA	NA	NA	NA	NA
752	Negative	N	N	N	34.17	N	NA	NA	NA	NA	NA	NA	NA
753	Negative	N	N	N	34.15	N	NA	NA	NA	NA	NA	NA	NA
754	Negative	N	N	N	33.8	N	Y	N	NA	NA	NA	NA	NA
755	Negative	N	N	N	34.35	N	Y	N	NA	NA	NA	NA	NA
756	NA	NA	NA	NA	NA	NA	NA	NA	NA	NA	NA	NA	NA
757	Negative	N	NA	NA	NA	NA	NA	NA	NA	NA	NA	NA	NA
758	Negative	N	NA	NA	NA	NA	NA	NA	NA	NA	NA	NA	NA
759	Negative	N	N	N	32.01	N	NA	NA	NA	NA	NA	NA	NA
760	Negative	N	N	N	33.53	N	Y	N	NA	NA	NA	NA	NA
761	NA	NA	NA	NA	NA	NA	NA	NA	NA	NA	NA	NA	NA
762	Negative	N	N	N	34.05	N	NA	NA	NA	NA	NA	NA	NA
763	Negative	N	N	N	34.465	N	Y	N	NA	NA	NA	NA	NA
764	Negative	N	N	N	34.3	N	N	N	NA	NA	NA	NA	NA
765	NA	NA	NA	NA	NA	NA	NA	NA	NA	NA	NA	NA	NA
766	NA	NA	NA	NA	NA	NA	NA	NA	NA	NA	NA	NA	NA
767	Negative	N	N	N	33.92	N	NA	NA	NA	NA	NA	NA	NA
768	Negative	N	N	N	34.29	N	Y	N	NA	NA	NA	NA	NA
769	Negative	N	N	N	35.02	N	NA	NA	NA	NA	NA	NA	NA
770	Negative	N	N	N	32.78	N	NA	NA	N	N	NA	NA	NA
771	Negative	N	N	N	33.72	N	NA	NA	NA	NA	NA	NA	NA
772	Negative	N	N	N	33.68	N	NA	NA	NA	NA	NA	NA	NA
773	Negative	N	N	N	33.835	N	NA	NA	NA	NA	NA	NA	NA
774	Negative	N	Y	Y	29.76	N	NA	NA	N	N	N	N	N
775	Negative	N	N	N	33.385	N	NA	NA	NA	NA	NA	NA	NA
776	Negative	N	N	N	33.275	N	Y	N	NA	NA	NA	NA	NA
777	Negative	N	N	N	33.27	N	NA	NA	NA	NA	NA	NA	NA
778	Negative	N	N	N	33.735	N	NA	NA	NA	NA	NA	NA	NA
779	Negative	N	N	N	33.92	N	NA	NA	N	N	NA	NA	NA
780	Negative	N	N	N	33.52	N	NA	NA	NA	NA	NA	NA	NA
781	Negative	N	N	N	30.37	N	NA	NA	NA	NA	NA	NA	NA
782	Negative	N	N	N	33.355	N	Y	N	NA	NA	NA	NA	NA
783	Negative	N	N	N	32.94	N	NA	NA	NA	NA	NA	NA	NA
784	Negative	N	N	N	34.26	N	NA	NA	NA	NA	NA	NA	NA
785	Negative	N	N	N	34.335	N	NA	NA	NA	NA	NA	NA	NA
786	Negative	N	N	N	33.41	N	Y	N	NA	NA	NA	NA	NA
787	NA	NA	NA	NA	NA	NA	NA	NA	NA	NA	NA	NA	NA
788	Negative	N	N	N	34.37	N	NA	NA	NA	NA	NA	NA	NA
789	Negative	N	N	N	33.765	N	Y	N	NA	NA	NA	NA	NA
790	Negative	N	N	N	33.975	N	NA	NA	NA	NA	NA	NA	NA
791	Negative	N	N	N	33.75	N	NA	NA	NA	NA	NA	NA	NA
792	Negative	N	N	N	34.16	N	NA	NA	NA	NA	NA	NA	NA
793	Negative	N	N	N	32.985	N	NA	NA	NA	NA	NA	NA	NA
794	Negative	N	N	N	33.92	N	NA	NA	NA	NA	NA	NA	NA
795	Negative	N	N	N	33.855	N	NA	NA	NA	NA	NA	NA	NA
796	Negative	N	N	N	33.18	N	Y	N	N	N	NA	NA	NA
797	Negative	N	N	N	33.325	N	NA	NA	N	N	NA	NA	NA
798	Negative	N	N	N	34.33	N	NA	NA	NA	NA	NA	NA	NA
799	Negative	N	N	N	33.805	N	NA	NA	NA	NA	NA	NA	NA
800	Negative	N	N	N	33.96	N	NA	NA	N	N	NA	NA	NA
801	Negative	N	N	N	33.16	N	Y	N	NA	NA	NA	NA	NA
802	Negative	N	N	N	33.475	N	NA	NA	NA	NA	NA	NA	NA
803	Negative	N	N	N	33.39	N	NA	NA	NA	NA	NA	NA	NA
804	Negative	N	N	N	33.52	N	NA	NA	N	N	N	NA	NA
805	Negative	N	N	N	29.17	N	NA	NA	NA	NA	NA	NA	NA
806	Negative	N	N	N	33.255	N	NA	NA	N	N	NA	NA	NA
807	Negative	N	N	N	32.685	N	NA	NA	N	N	NA	NA	NA
808	Negative	N	N	N	33.61	N	NA	NA	NA	NA	NA	NA	NA
809	Negative	N	Y	N	32.52	N	NA	NA	N	N	NA	Y	N
810	Negative	N	N	Y	30.92	N	NA	NA	Y	N	NA	Y	N
811	Negative	N	N	N	32.405	N	NA	NA	N	N	NA	NA	NA
812	Negative	N	N	N	34.57	N	NA	NA	NA	NA	NA	NA	NA
813	Negative	N	N	N	33.33	N	NA	NA	NA	NA	NA	NA	NA
814	Negative	N	N	N	28.51	Y	NA	NA	N	Y	NA	N	N
815	Negative	N	N	N	32.61	N	NA	NA	NA	NA	NA	NA	NA
816	Negative	N	N	N	33.145	N	NA	NA	N	N	NA	NA	NA
817	Negative	N	N	N	33.16	N	NA	NA	N	N	NA	NA	NA
818	Negative	N	N	N	33.835	N	NA	NA	N	N	NA	NA	NA
819	Negative	N	N	N	32.825	N	Y	N	NA	NA	NA	NA	NA
820	Negative	N	N	N	33.54	N	Y	N	N	N	NA	NA	NA
821	NA	NA	NA	NA	NA	NA	NA	NA	NA	NA	NA	NA	NA
822	Negative	N	N	N	33.405	N	Y	N	NA	NA	NA	NA	NA
823	NA	NA	NA	NA	NA	NA	NA	NA	NA	NA	NA	NA	NA
824	Negative	N	N	N	33.235	N	NA	NA	NA	NA	NA	NA	NA
825	Negative	N	N	N	33.425	N	Y	N	NA	NA	NA	NA	NA
826	Negative	N	N	N	33.185	N	NA	NA	N	N	NA	NA	NA
827	Negative	N	N	N	33.01	N	Y	N	NA	NA	NA	NA	NA
828	NA	NA	NA	NA	NA	NA	NA	NA	NA	NA	NA	NA	NA
829	Negative	N	N	N	33.855	N	Y	N	NA	NA	NA	NA	NA
830	Negative	N	N	N	33.23	N	Y	N	NA	NA	NA	NA	NA
831	NA	NA	NA	NA	NA	NA	NA	NA	NA	NA	NA	NA	NA
832	Negative	N	N	N	35.255	N	NA	NA	NA	NA	NA	NA	NA
833	Negative	N	N	N	33.68	N	NA	NA	NA	NA	NA	NA	NA
834	Negative	N	N	N	31.475	N	NA	NA	N	N	NA	NA	NA
835	Negative	N	N	N	33.74	N	NA	NA	NA	NA	NA	NA	NA
836	Negative	N	N	N	34.275	N	Y	N	NA	NA	NA	NA	NA
837	Negative	N	N	N	34.215	N	NA	NA	NA	NA	NA	NA	NA
838	Negative	N	N	N	33.46	N	NA	NA	NA	NA	NA	NA	NA
839	Negative	N	N	N	32.895	N	NA	NA	N	N	NA	NA	NA
840	Negative	N	N	N	33.545	N	Y	N	NA	NA	NA	N	NA
841	Negative	N	N	N	33.485	N	NA	NA	NA	NA	NA	NA	NA
842	Negative	N	NA	NA	NA	NA	NA	NA	NA	NA	NA	NA	NA
843	Negative	N	N	N	33.69	N	NA	NA	NA	NA	NA	NA	NA
844	Negative	N	N	N	34.285	N	NA	NA	NA	NA	NA	N	NA
845	Negative	N	N	N	33.145	N	NA	NA	NA	NA	NA	NA	NA
846	Negative	N	N	N	33.35	N	NA	NA	NA	NA	NA	NA	NA
847	Negative	N	NA	NA	NA	NA	NA	NA	NA	NA	NA	NA	NA
848	Negative	N	N	N	32.575	N	NA	NA	N	N	NA	NA	NA
849	Negative	N	N	N	33.525	N	NA	NA	N	N	NA	NA	NA
850	Negative	N	N	N	31.06	N	NA	NA	NA	NA	NA	NA	NA
851	Negative	N	N	N	33.58	N	NA	NA	NA	NA	NA	NA	NA
852	Negative	N	N	N	33.83	N	NA	NA	N	N	NA	NA	NA
853	Negative	N	N	N	33.58	N	Y	N	NA	NA	NA	NA	NA
854	Negative	N	N	N	33.42	N	NA	NA	NA	NA	NA	NA	NA
855	Negative	N	N	N	33.47	N	NA	NA	NA	NA	NA	NA	NA
856	Negative	N	N	N	33.23	N	Y	N	NA	NA	NA	NA	NA
857	Negative	N	N	N	34.85	N	NA	NA	NA	NA	NA	NA	NA
858	NA	NA	NA	NA	NA	NA	NA	NA	NA	NA	NA	NA	NA
859	Negative	N	N	N	33.33	N	NA	NA	N	N	NA	NA	NA
860	NA	NA	NA	NA	NA	NA	NA	NA	NA	NA	NA	NA	NA
861	Negative	N	NA	NA	34.26	N	Y	N	N	N	NA	NA	NA
862	Negative	N	N	N	34.09	N	NA	NA	NA	NA	NA	NA	NA
863	Negative	N	Y	Y	29.14	N	NA	NA	N	N	Y	N	N
864	Negative	N	N	N	33.03	N	NA	NA	NA	NA	NA	NA	NA
865	Negative	N	Y	Y	29.66	N	Y	N	N	N	Y	Y	N
866	Negative	N	N	N	32.16	N	NA	NA	NA	NA	NA	NA	NA
867	O1	Y	Y	Y	22.36	Y	Y	N	N	N	NA	N	Y
868	Negative	N	N	N	33.33	N	Y	N	NA	NA	NA	NA	NA
869	Negative	N	N	N	33.96	N	NA	NA	NA	NA	NA	NA	NA
870	Negative	N	NA	NA	32.11	N	NA	NA	NA	NA	NA	NA	NA
871	Negative	N	N	N	33.3	N	Y	N	NA	NA	NA	NA	NA
872	Negative	N	N	N	33.61	N	NA	NA	NA	NA	NA	NA	NA
873	Negative	N	N	N	33.3	N	NA	NA	NA	NA	NA	NA	NA
874	Negative	N	N	N	32.55	N	NA	NA	NA	NA	NA	NA	NA
875	O1	Y	Y	Y	23.82	Y	Y	Y	N	N	NA	N	Y
876	Negative	N	Y	N	33.23	N	NA	NA	N	N	NA	Y	N
877	Negative	N	N	Y	34.76	N	N	N	Y	N	NA	Y	N
878	O1	Y	Y	Y	27.52	Y	Y	Y	N	N	Y	N	NA
879	Negative	N	N	N	32.87	N	NA	NA	NA	NA	NA	NA	NA
880	Negative	N	N	N	34.07	N	NA	NA	NA	NA	NA	NA	NA
881	Negative	N	N	N	35.01	N	NA	NA	NA	NA	NA	NA	NA
882	Negative	N	N	N	33.06	N	NA	NA	N	N	NA	NA	NA
883	Negative	N	N	N	33.12	N	NA	NA	NA	NA	NA	NA	NA
884	Negative	N	N	N	33.06	N	NA	NA	NA	NA	NA	NA	NA
885	NA	NA	NA	NA	NA	NA	NA	NA	NA	NA	NA	NA	NA
886	Negative	N	NA	NA	NA	NA	NA	NA	NA	NA	NA	NA	NA
887	Negative	N	N	N	31.59	N	NA	NA	NA	NA	NA	NA	NA
888	Negative	N	N	N	33.35	N	NA	NA	NA	NA	NA	NA	NA
889	Negative	N	N	N	33.45	N	Y	N	N	N	NA	NA	NA
890	Negative	N	N	N	33.22	N	NA	NA	NA	NA	NA	NA	NA
891	Negative	N	N	N	33.73	N	Y	N	NA	NA	NA	NA	NA
892	Negative	N	N	N	33.54	N	NA	NA	NA	NA	NA	NA	NA
893	Negative	N	N	N	33.55	N	NA	NA	NA	NA	NA	NA	NA
894	Negative	N	N	N	32.95	N	NA	NA	NA	NA	NA	NA	NA
895	Negative	N	N	N	33.58	N	Y	N	N	N	NA	NA	NA
896	NA	NA	NA	NA	NA	NA	NA	NA	NA	NA	NA	NA	NA
897	NA	NA	NA	NA	NA	NA	NA	NA	NA	NA	NA	NA	NA
898	Negative	N	N	N	32.93	N	Y	N	NA	NA	NA	NA	NA
899	Negative	N	N	N	32.78	N	NA	NA	NA	NA	NA	NA	NA
900	Negative	N	N	N	32.7	N	NA	NA	N	N	NA	NA	NA
901	Negative	N	N	N	33.73	N	NA	NA	NA	NA	NA	NA	NA
902	Negative	N	N	N	33.61	N	NA	NA	NA	NA	NA	NA	NA
903	Negative	N	N	N	32.98	N	NA	NA	N	N	NA	NA	NA
904	Negative	N	N	N	33.91	N	N	N	NA	NA	NA	NA	NA
905	NA	NA	NA	NA	NA	NA	NA	NA	NA	NA	NA	NA	NA
906	Negative	N	N	N	34.24	N	Y	N	NA	NA	NA	NA	NA
907	Negative	N	N	N	33.64	N	NA	NA	NA	NA	NA	NA	NA
908	Negative	N	NA	NA	NA	NA	NA	NA	NA	NA	NA	NA	NA
909	Negative	N	NA	NA	NA	NA	NA	NA	NA	NA	NA	NA	NA
910	Negative	N	N	N	32.3	N	NA	NA	NA	NA	NA	NA	NA
911	Negative	N	N	N	32.65	N	NA	NA	NA	NA	NA	NA	NA
912	Negative	N	N	N	32.63	N	NA	NA	NA	NA	NA	NA	NA
913	Negative	N	N	N	33.29	N	NA	NA	NA	NA	NA	NA	NA
914	Negative	N	N	N	32.83	N	NA	NA	NA	NA	NA	NA	NA
915	Negative	N	N	N	32.39	N	Y	N	NA	NA	NA	NA	NA
916	Negative	N	N	N	33.06	N	NA	NA	NA	NA	NA	NA	NA
917	Negative	N	N	N	33.52	N	NA	NA	NA	NA	NA	NA	NA
918	Negative	N	N	N	33.16	N	NA	NA	NA	NA	NA	NA	NA
919	Negative	N	N	N	32.31	N	Y	N	NA	NA	NA	NA	NA
920	Negative	N	N	N	32.9	N	NA	NA	N	N	NA	NA	NA
921	Negative	N	N	N	32.15	N	NA	NA	NA	NA	NA	NA	NA
922	Negative	N	N	N	32.65	N	NA	NA	NA	NA	NA	NA	NA
923	Negative	N	N	N	32.54	N	NA	NA	NA	NA	NA	NA	NA
924	Negative	N	N	N	33.15	N	Y	N	NA	NA	NA	NA	NA
925	Negative	N	N	N	33.16	N	Y	N	NA	NA	NA	NA	NA
926	Negative	N	N	N	33.43	N	NA	NA	N	N	NA	NA	NA
927	Negative	N	N	N	34.05	N	NA	NA	NA	NA	NA	NA	NA
928	Negative	N	N	N	34.16	N	NA	NA	NA	NA	NA	NA	NA
929	NA	NA	NA	NA	NA	NA	NA	NA	NA	NA	NA	NA	NA
930	Negative	N	N	N	33.03	N	NA	NA	NA	NA	NA	NA	NA
931	Negative	N	N	N	32.96	N	N	N	N	N	NA	NA	NA
932	NA	NA	NA	NA	NA	NA	NA	NA	NA	NA	NA	NA	NA
933	Negative	N	N	N	32.75	N	Y	N	NA	NA	NA	NA	NA
934	Negative	N	N	N	33.27	N	NA	NA	NA	NA	NA	NA	NA
935	Negative	N	N	N	33	N	NA	NA	NA	NA	NA	NA	NA
936	Negative	N	Y	Y	29.51	N	NA	NA	Y	N	N	Y	N
937	Negative	N	N	N	34.1	N	NA	NA	NA	NA	NA	NA	NA
938	Negative	N	N	N	33.6	N	NA	NA	NA	NA	NA	NA	NA
939	Negative	N	N	N	34.03	N	Y	N	NA	NA	NA	NA	NA
940	Negative	N	N	N	33.54	N	NA	NA	NA	NA	NA	NA	NA
941	NA	NA	NA	NA	NA	NA	NA	NA	NA	NA	NA	NA	NA
942	Negative	N	N	N	33.37	N	NA	NA	NA	NA	NA	NA	NA
943	Negative	N	Y	N	34.82	N	NA	NA	Y	N	NA	N	N
944	NA	NA	NA	NA	NA	NA	NA	NA	NA	NA	NA	NA	NA
945	Negative	N	N	N	34.03	N	Y	N	NA	NA	NA	NA	NA
946	Negative	N	N	N	32.95	N	NA	NA	N	N	NA	NA	NA
947	Negative	N	N	N	32.77	N	NA	NA	NA	NA	NA	NA	NA
948	Negative	N	N	N	32.44	N	NA	NA	NA	NA	NA	NA	NA
949	Negative	N	N	N	31.89	N	NA	NA	NA	NA	NA	NA	NA
950	Negative	N	NA	NA	NA	NA	NA	NA	NA	NA	NA	NA	NA
951	Negative	N	N	N	31.97	N	NA	NA	NA	NA	NA	NA	NA
952	Negative	N	N	N	33.77	N	NA	NA	NA	NA	NA	NA	NA
953	Negative	N	N	N	32.32	N	Y	N	NA	NA	NA	NA	NA
954	NA	NA	NA	NA	NA	NA	NA	NA	NA	NA	NA	NA	NA
955	Negative	N	N	N	NA	NA	NA	NA	NA	NA	NA	NA	NA
956	NA	NA	NA	NA	NA	NA	NA	NA	NA	NA	NA	NA	NA
957	Negative	N	N	N	33.35	N	Y	N	N	N	NA	NA	NA
958	Negative	N	N	N	33.69	N	NA	NA	NA	NA	NA	NA	NA
959	Negative	N	N	N	35.18	N	NA	NA	NA	NA	NA	NA	NA
960	NA	NA	NA	NA	NA	NA	NA	NA	NA	NA	NA	NA	NA
961	Negative	N	N	N	33.58	N	Y	N	N	N	NA	NA	NA
